# Supplementary material for: RNA-Sequencing Based microRNA Expression Signature of Colorectal Cancer: The Impact of Oncogenic Targets Regulated by miR-490-3p
Source: Int J Mol Sci. 2021 Sep 13;22(18):9876. doi: 10.3390/ijms22189876 (PMC8469425; doi:10.3390/ijms22189876)
Supplement: Supplementary file 1 [file ijms-22-09876-s001.zip]

Archive with 7 entries (7 files):
- Figures S1.pdf
- Table S1.xlsx
- Table S2.xlsx
- Table S3.xlsx
- Table S4.xlsx
- Table S5.xlsx
- Table S6.xlsx
