# Supplementary material for: RNA-Sequencing Based microRNA Expression Signature of Colorectal Cancer: The Impact of Oncogenic Targets Regulated by miR-490-3p
Source: Int J Mol Sci. 2021 Sep 13;22(18):9876. doi: 10.3390/ijms22189876 (PMC8469425; doi:10.3390/ijms22189876)
Supplement: Supplementary file 1 [file ijms-22-09876-s001.zip › Table S1.xlsx]

## Sheet: TableS3
CRC samples	CRC1		CRC2		CRC3		CRC4		CRC5
	Count	(%)	Count	(%)	Count	(%)	Count	(%)	Count	(%)
Total	15103539	100	19286983	100	15095867	100	16134885	100	11432618	100
exon	879263	5.82157	658545	3.41445	216029	1.43105	447975	2.77644	334948	2.92976
exon_antisense	16	0.000105935	4	2.07394e-05	5	3.31216e-05	11	6.81753e-05	17	0.000148697
miRNA	4476123	29.6363	3018259	15.6492	7245874	47.9991	5184184	32.1303	5872271	51.3642
rRNA	183476	1.21479	131361	0.681086	86358	0.572064	154812	0.959486	253769	2.21969
tRNA	2281135	15.1033	2850671	14.7803	786046	5.20703	1868908	11.583	398685	3.48726
snRNA	17623	0.116681	15556	0.0806554	8047	0.053306	24279	0.150475	22712	0.19866
snoRNA	439786	2.91181	288930	1.49806	389096	2.5775	261431	1.62028	367834	3.21741
lcnRNA	191	0.0012646	141	0.000731063	63	0.000417333	148	0.000917267	133	0.00116334
ribozyme	9633	0.0637798	11733	0.0608338	7556	0.0500534	11522	0.0714105	5530	0.0483704
sRNA	8	5.29677e-05	12	6.22181e-05	2	1.32487e-05	8	4.9582e-05	14	0.000122457
Unannotated	1213057	8.03161	869321	4.50729	991295	6.56666	1072395	6.64644	924531	8.08678
Unmapped	5603228	37.0988	11442450	59.3273	5365496	35.5428	7109212	44.0611	3252174	28.4465
Normal samples	N1		N2		N3		N4		N5
	Count	(%)	Count	(%)	Count	(%)	Count	(%)	Count	(%)
Total	16908247	100	16489346	100	18167138	100	18410198	100	15229516	100
exon	513480	3.03686	72188	0.437786	53227	0.292985	322229	1.75027	41009	0.222752
exon_antisense	2	1.18285e-05	2	1.2129e-05	0	0	8	4.34542e-05	1	5.43177e-06
miRNA	10662519	63.0611	14564999	88.3298	16436280	90.4726	12093805	65.6908	13654723	74.1693
rRNA	55194	0.326432	22278	0.135105	27935	0.153767	87807	0.476948	8192	0.0444971
tRNA	465988	2.75598	98723	0.598708	35234	0.193944	806892	4.38285	45810	0.248829
snRNA	8939	0.0528677	1001	0.00607059	1116	0.00614296	5573	0.0302713	369	0.00200432
snoRNA	106718	0.631159	28232	0.171214	73310	0.403531	242013	1.31456	49748	0.27022
lcnRNA	106	0.000626913	12	7.27743e-05	15	8.25667e-05	63	0.000342202	7	3.80224e-05
ribozyme	5291	0.0312924	377	0.00228632	646	0.00355587	3998	0.0217162	339	0.00184137
sRNA	5	2.95714e-05	25	0.000151613	2	1.10089e-05	22	0.000119499	0	0
Unannotated	496998	2.93938	191117	1.15903	199925	1.10048	621329	3.37492	97191	0.527919
Unmapped	4593007	27.1643	1510392	9.15981	1339448	7.37292	4226459	22.9572	1332127	7.23581
