# Supplementary material for: RNA-Sequencing Based microRNA Expression Signature of Colorectal Cancer: The Impact of Oncogenic Targets Regulated by miR-490-3p
Source: Int J Mol Sci. 2021 Sep 13;22(18):9876. doi: 10.3390/ijms22189876 (PMC8469425; doi:10.3390/ijms22189876)
Supplement: Supplementary file 1 [file ijms-22-09876-s001.zip › Table S2.xlsx]

## Sheet: Sheet2
miRNA	miRbase accesion	Chromosome	FC (log2)	P value	FDR
hsa-miR-7974	MIMAT0031177	19	5.57565	1.31102e-06	5.96495e-05
hsa-miR-935	MIMAT0004978	19	5.2074	0.00045743	0.0113302
hsa-miR-3180-3p	MIMAT0015058	16	4.89009	0.000875815	0.0203252
hsa-miR-3180	MIMAT0018178	16	4.73278	0.00190182	0.0373976
hsa-miR-549a	MIMAT0003333	15	4.6286	0.00241861	0.0448225
hsa-miR-483-5p	MIMAT0004761	11	4.31538	0.00438733	0.0743538
hsa-miR-592	MIMAT0003260	7	4.20114	1.49577e-08	1.07031e-06
hsa-miR-224-5p	MIMAT0000281	X	3.95857	8.58149e-13	1.38162e-10
hsa-miR-1247-3p	MIMAT0022721	14	3.87681	7.30752e-06	0.000261447
hsa-miR-135b-5p	MIMAT0000758	1	3.80062	3.20821e-07	1.6866e-05
hsa-miR-509-3p	MIMAT0002881	X	3.72363	0.00356518	0.0637772
hsa-miR-483-3p	MIMAT0002173	11	3.67682	0.00317267	0.0579631
hsa-miR-4485	MIMAT0019019	11	3.66623	4.66886e-05	0.00133633
hsa-miR-7-5p	MIMAT0000252	9	3.65415	1.16411e-10	1.49938e-08
hsa-miR-135b-3p	MIMAT0004698	1	3.54499	0.00416409	0.0719912
hsa-miR-1269a	MIMAT0005923	4	3.53993	0.0198563	0.255749
hsa-miR-552-3p	MIMAT0003215	1	3.50886	5.11969e-06	0.000199828
hsa-miR-503-5p	MIMAT0002874	X	3.50716	0.000668246	0.0160879
hsa-miR-3529-3p	MIMAT0022741	15	3.50627	1.33345e-09	1.37399e-07
hsa-miR-1247-5p	MIMAT0005899	14	3.4884	8.35839e-07	3.98726e-05
hsa-miR-663a	MIMAT0003326	20	3.40828	7.70192e-07	3.74342e-05
hsa-miR-3687	MIMAT0018115	21	3.36135	3.89178e-10	4.77392e-08
hsa-miR-183-5p	MIMAT0000261	7	3.28426	6.49046e-06	0.000235485
hsa-miR-18a-5p	MIMAT0000072	13	3.27429	1.81825e-09	1.73474e-07
hsa-miR-203b-5p	MIMAT0019813	14	3.24582	5.67094e-06	0.000214783
hsa-miR-1269b	MIMAT0019059	17	3.20606	0.0425299	0.455796
hsa-miR-573	MIMAT0003238	4	3.14663	0.0601225	0.595675
hsa-miR-335-3p	MIMAT0004703	7	3.06427	5.71352e-09	4.46001e-07
hsa-miR-431-5p	MIMAT0001625	14	3.04046	0.000861415	0.0201728
hsa-miR-552-5p	MIMAT0026615	1	2.95098	1.99869e-05	0.00066008
hsa-miR-584-5p	MIMAT0003249	5	2.9496	2.84583e-09	2.44362e-07
hsa-miR-182-5p	MIMAT0000259	7	2.93585	6.20816e-05	0.00173828
hsa-miR-17-5p	MIMAT0000070	13	2.90834	5.67775e-08	3.75023e-06
hsa-miR-3182	MIMAT0015062	16	2.8887	0.0676369	0.650122
hsa-miR-3117-3p	MIMAT0014979	1	2.87292	0.0169834	0.229054
hsa-miR-3180-5p	MIMAT0015057	16	2.85965	0.0384182	0.417575
hsa-miR-548f-3p	MIMAT0005895	10	2.85368	0.0897641	0.797353
hsa-miR-663b	MIMAT0005867	2	2.85267	1.51906e-06	6.74674e-05
hsa-miR-183-3p	MIMAT0004560	7	2.77712	0.0103875	0.152036
hsa-miR-296-3p	MIMAT0004679	20	2.73911	0.00812708	0.127655
hsa-miR-203a	MIMAT0000264	14	2.72599	0.00554973	0.0899125
hsa-miR-20a-5p	MIMAT0000075	13	2.72382	1.31988e-06	5.96495e-05
hsa-miR-188-5p	MIMAT0000457	X	2.68074	7.98862e-06	0.0002819
hsa-miR-3688-3p	MIMAT0018116	4	2.66953	0.127072	1
hsa-miR-3937	MIMAT0018352	X	2.6591	0.128787	1
hsa-miR-4466	MIMAT0018993	6	2.64344	0.120542	0.998953
hsa-miR-7705	MIMAT0030020	8	2.62292	0.00194752	0.0380061
hsa-miR-4664-3p	MIMAT0019738	8	2.58757	0.0782987	0.736122
hsa-miR-3648	MIMAT0018068	21	2.55814	2.76748e-05	0.000848694
hsa-miR-301b	MIMAT0004958	22	2.52211	2.12641e-05	0.00069337
hsa-miR-3176	MIMAT0015053	16	2.50246	0.0231079	0.284813
hsa-miR-1275	MIMAT0005929	6	2.45952	0.00208733	0.0398294
hsa-miR-612	MIMAT0003280	11	2.43101	0.0608907	0.598681
hsa-miR-4435	MIMAT0018951	2	2.38255	0.174438	1
hsa-miR-1268b	MIMAT0018925	17	2.37711	0.175645	1
hsa-miR-424-3p	MIMAT0004749	X	2.37442	0.00107355	0.0238403
hsa-miR-5094	MIMAT0021086	15	2.32909	0.146897	1
hsa-miR-18a-3p	MIMAT0002891	13	2.3228	0.00341271	0.0619095
hsa-miR-4253	MIMAT0016882	1	2.3153	0.174715	1
hsa-miR-3144-3p	MIMAT0015015	6	2.30752	0.187429	1
hsa-miR-3177-3p	MIMAT0015054	16	2.28272	0.185933	1
hsa-miR-200b-3p	MIMAT0000318	1	2.26781	0.0273452	0.320188
hsa-miR-548d-3p	MIMAT0003323	8	2.26667	0.170872	1
hsa-miR-6515-3p	MIMAT0025487	19	2.2584	0.120987	0.998953
hsa-miR-1322	MIMAT0005953	8	2.25185	0.180601	1
hsa-miR-1185-1-3p	MIMAT0022838	14	2.23743	0.0842169	0.766582
hsa-miR-425-5p	MIMAT0003393	3	2.22639	6.21571e-06	0.000228738
hsa-miR-19a-5p	MIMAT0004490	13	2.22233	0.0537728	0.54535
hsa-miR-452-3p	MIMAT0001636	X	2.21942	0.00203767	0.0391719
hsa-miR-4426	MIMAT0018941	1	2.19283	0.141236	1
hsa-miR-452-5p	MIMAT0001635	X	2.18928	4.83005e-05	0.00136728
hsa-miR-3938	MIMAT0018353	3	2.18923	0.208661	1
hsa-miR-4741	MIMAT0019871	18	2.17997	0.213211	1
hsa-miR-17-3p	MIMAT0000071	13	2.17269	0.0001127	0.00302412
hsa-miR-1276	MIMAT0005930	15	2.14523	0.219845	1
hsa-miR-518b	MIMAT0002844	19	2.13459	0.168638	1
hsa-miR-200a-3p	MIMAT0000682	1	2.11891	0.0235266	0.288593
hsa-miR-19b-1-5p	MIMAT0004491	13	2.08695	0.0820197	0.757286
hsa-miR-508-3p	MIMAT0002880	X	2.08423	0.231638	1
hsa-miR-1237-3p	MIMAT0005592	11	2.07567	0.237469	1
hsa-miR-92a-1-5p	MIMAT0004507	13	2.04628	0.00920543	0.14115
hsa-miR-92a-3p	MIMAT0000092	13	2.03437	2.41988e-05	0.000760198
hsa-miR-500b-5p	MIMAT0016925	X	2.0314	0.00151988	0.0306518
hsa-miR-500a-5p	MIMAT0004773	X	2.01831	0.00153216	0.0306518
hsa-miR-5701	MIMAT0022494	15	2.00506	0.0128533	0.185488
