# Supplementary material for: RNA-Sequencing Based microRNA Expression Signature of Colorectal Cancer: The Impact of Oncogenic Targets Regulated by miR-490-3p
Source: Int J Mol Sci. 2021 Sep 13;22(18):9876. doi: 10.3390/ijms22189876 (PMC8469425; doi:10.3390/ijms22189876)
Supplement: Supplementary file 1 [file ijms-22-09876-s001.zip › Table S3.xlsx]

## Sheet: Sheet1
miRNA	miRbase accesion	Chromosome	FC (log2)	P value	FDR
hsa-miR-490-3p	MIMAT0002806	7	-9.56031	1.93668e-34	4.9889e-31
hsa-miR-133b	MIMAT0000770	6	-7.32708	6.63421e-25	5.69658e-22
hsa-miR-490-5p	MIMAT0004764	7	-7.24664	2.39796e-21	1.54428e-18
hsa-miR-133a-3p	MIMAT0000427	18	-6.97823	5.89961e-25	5.69658e-22
hsa-miR-1	MIMAT0000416	18	-6.18853	1.68716e-19	6.65718e-17
hsa-miR-124-3p	MIMAT0000422	8	-6.07285	1.89155e-16	4.87263e-14
hsa-miR-548ba	MIMAT0031175	2	-5.91202	1.26553e-09	1.37399e-07
hsa-miR-137	MIMAT0000429	1	-5.43017	3.72906e-09	3.09873e-07
hsa-miR-145-5p	MIMAT0000437	5	-5.20816	1.80902e-19	6.65718e-17
hsa-miR-129-5p	MIMAT0000242	7	-5.2007	1.77477e-13	3.26558e-11
hsa-miR-133a-5p	MIMAT0026478	18	-5.19947	1.28251e-09	1.37399e-07
hsa-miR-504-5p	MIMAT0002875	X	-4.88527	3.64545e-11	4.94247e-09
hsa-miR-187-3p	MIMAT0000262	18	-4.71128	2.28076e-06	9.63153e-05
hsa-miR-143-3p	MIMAT0000435	5	-4.63178	9.50937e-14	1.88432e-11
hsa-miR-145-3p	MIMAT0004601	5	-4.44526	2.64712e-19	8.52372e-17
hsa-miR-363-3p	MIMAT0000707	X	-4.38883	1.91809e-13	3.29399e-11
hsa-miR-497-3p	MIMAT0004768	17	-4.31671	7.07027e-08	4.55326e-06
hsa-miR-5683	MIMAT0022472	6	-4.29243	8.19056e-08	5.14607e-06
hsa-miR-143-5p	MIMAT0004599	5	-4.28619	1.26025e-19	6.49279e-17
hsa-miR-9-5p	MIMAT0000441	1	-4.22265	1.85865e-14	4.35262e-12
hsa-miR-139-5p	MIMAT0000250	11	-3.97872	4.80652e-17	1.37573e-14
hsa-miR-135a-5p	MIMAT0000428	3	-3.61262	1.89208e-06	8.12334e-05
hsa-miR-129-2-3p	MIMAT0004605	11	-3.41588	0.00526625	0.0858599
hsa-miR-125b-5p	MIMAT0000423	11	-3.3368	1.17924e-07	7.23266e-06
hsa-miR-100-3p	MIMAT0004512	11	-3.16756	5.11982e-06	0.000199828
hsa-miR-30a-3p	MIMAT0000088	6	-3.10621	8.43491e-14	1.81069e-11
hsa-miR-30a-5p	MIMAT0000087	6	-2.98743	1.58208e-11	2.26413e-09
hsa-miR-218-1-3p	MIMAT0004565	4	-2.93656	4.30023e-05	0.00124465
hsa-miR-125a-5p	MIMAT0000443	19	-2.89786	2.27716e-09	2.02275e-07
hsa-miR-125b-1-3p	MIMAT0004592	11	-2.85425	1.00905e-05	0.00035126
hsa-miR-195-5p	MIMAT0000461	17	-2.71455	1.00426e-11	1.52175e-09
hsa-miR-100-5p	MIMAT0000098	11	-2.63949	0.000323628	0.0081732
hsa-let-7e-3p	MIMAT0004485	19	-2.62145	2.41942e-05	0.000760198
hsa-miR-99a-5p	MIMAT0000097	21	-2.59635	0.000608962	0.0147989
hsa-miR-497-5p	MIMAT0002820	17	-2.59324	2.09998e-09	1.93198e-07
hsa-miR-29c-5p	MIMAT0004673	1	-2.57126	7.24298e-09	5.48762e-07
hsa-miR-204-5p	MIMAT0000265	9	-2.5096	0.00240392	0.0448225
hsa-miR-328-3p	MIMAT0000752	16	-2.48937	2.09857e-07	1.1502e-05
hsa-miR-195-3p	MIMAT0004615	17	-2.48489	1.23383e-06	5.77879e-05
hsa-miR-9-3p	MIMAT0000442	1	-2.47676	0.00126534	0.0269381
hsa-miR-10b-5p	MIMAT0000254	2	-2.46934	4.02483e-05	0.00119172
hsa-miR-766-3p	MIMAT0003888	X	-2.46096	1.11071e-05	0.000381493
hsa-miR-28-5p	MIMAT0000085	3	-2.45774	1.62675e-09	1.61173e-07
hsa-miR-378d	MIMAT0018926	8	-2.44819	5.13571e-09	4.13425e-07
hsa-miR-139-3p	MIMAT0004552	11	-2.43473	0.037847	0.413342
hsa-miR-30c-2-3p	MIMAT0004550	6	-2.43451	4.13783e-05	0.00121126
hsa-miR-1224-5p	MIMAT0005458	3	-2.39901	0.0686738	0.655199
hsa-miR-4424	MIMAT0018939	1	-2.38293	0.0683254	0.654298
hsa-miR-101-5p	MIMAT0004513	1	-2.37699	4.61646e-07	2.28692e-05
hsa-miR-582-5p	MIMAT0003247	5	-2.35811	1.66181e-07	9.51294e-06
hsa-miR-130a-5p	MIMAT0004593	11	-2.33489	0.0599068	0.595675
hsa-miR-218-5p	MIMAT0000275	4	-2.33286	3.20084e-06	0.00013299
hsa-miR-29c-3p	MIMAT0000681	1	-2.30598	2.52613e-07	1.35569e-05
hsa-miR-3622a-3p	MIMAT0018004	8	-2.30283	0.0793013	0.742837
hsa-miR-5008-3p	MIMAT0021040	1	-2.2963	0.0941597	0.827834
hsa-miR-28-3p	MIMAT0004502	3	-2.21264	8.77755e-10	1.02777e-07
hsa-miR-365b-3p	MIMAT0022834	17	-2.21056	2.41317e-08	1.64897e-06
hsa-miR-365a-3p	MIMAT0000710	16	-2.20984	2.43248e-08	1.64897e-06
hsa-miR-125b-2-3p	MIMAT0004603	21	-2.17968	0.00355678	0.0637772
hsa-miR-23b-3p	MIMAT0000418	9	-2.17495	1.96383e-07	1.09974e-05
hsa-let-7c-5p	MIMAT0000064	21	-2.17374	0.000131306	0.00348706
hsa-miR-129-1-3p	MIMAT0004548	7	-2.17159	0.112798	0.955814
hsa-miR-26a-5p	MIMAT0000082	3	-2.1711	3.29464e-07	1.6974e-05
hsa-miR-99a-3p	MIMAT0004511	21	-2.15373	0.00371641	0.066024
hsa-let-7e-5p	MIMAT0000066	19	-2.12381	3.86366e-06	0.000157981
hsa-miR-138-5p	MIMAT0000430	16	-2.10511	9.39023e-05	0.00257332
hsa-miR-422a	MIMAT0001339	15	-2.08848	0.0216568	0.272137
hsa-miR-106a-3p	MIMAT0004517	X	-2.08214	0.133499	1
hsa-miR-378a-5p	MIMAT0000731	5	-2.06346	7.82686e-09	5.76057e-07
hsa-miR-6511b-3p	MIMAT0025848	16	-2.02711	0.00138165	0.028936
