# Supplementary material for: RNA-Sequencing Based microRNA Expression Signature of Colorectal Cancer: The Impact of Oncogenic Targets Regulated by miR-490-3p
Source: Int J Mol Sci. 2021 Sep 13;22(18):9876. doi: 10.3390/ijms22189876 (PMC8469425; doi:10.3390/ijms22189876)
Supplement: Supplementary file 1 [file ijms-22-09876-s001.zip › Table S4.xlsx]

## Sheet: Sheet1
	miRNA	No. of studies	Refference*
Upregulated	hsa-miR-592	4	23, 24, 25
	hsa-miR-335-3p	3
	hsa-miR-552-5p	3	23, 24
	hsa-miR-3180-5p	3	24, 25
	hsa-miR-301b	3	24, 25
	hsa-miR-3144-3p	3	24, 25
	hsa-miR-17-3p	2	24
	hsa-miR-7974	2	24
	hsa-miR-935	2	24
	hsa-miR-3180-3p	2	24
	hsa-miR-549a	2	24
	hsa-miR-224-5p	2	24
	hsa-miR-135b-5p	2	24
	hsa-miR-509-3p	2	24
	hsa-miR-4485	2	24
	hsa-miR-7-5p	2	24
	hsa-miR-135b-3p	2	24
	hsa-miR-1269a	2	24
	hsa-miR-552-3p	2	24
	hsa-miR-503-5p	2	24
	hsa-miR-1247-5p	2	24
	hsa-miR-183-5p	2	24
	hsa-miR-431-5p	2	24
	hsa-miR-584-5p	2	24
	hsa-miR-182-5p	2	24
	hsa-miR-183-3p	2	24
	hsa-miR-3937	2	24
	hsa-miR-3176	2	24
	hsa-miR-4435	2	24
	hsa-miR-5094	2	24
	hsa-miR-92a-1-5p	2	24
	hsa-miR-508-3p	2	24
	hsa-miR-296-3p	2	25
	hsa-miR-483-3p	2	25
	hsa-miR-708-3p	2	23, 24
	hsa-miR-21-3p	2	23, 24
	hsa-miR-96	2	23, 25
	hsa-miR-584	2	23, 25
Downregulated	hsa-miR-139-5p	4	23, 24, 25
	hsa-miR-378a-5p	3	23, 24
	hsa-miR-490-3p	3	24, 25
	hsa-miR-422a	3	24, 25
	hsa-miR-29c-5p	2	23
	hsa-miR-28-3p	2	23
	hsa-miR-365b-3p	2	23
	hsa-miR-30a-3p	2	23
	hsa-miR-125a-5p	2	23
	hsa-miR-490-5p	2	24
	hsa-miR-133a-3p	2	24
	hsa-miR-548ba	2	24
	hsa-miR-363-3p	2	24
	hsa-miR-497-3p	2	24
	hsa-miR-195-5p	2	24
	hsa-miR-497-5p	2	24
	hsa-miR-378d	2	24
	hsa-miR-139-3p	2	24
	hsa-miR-4424	2	24
	hsa-miR-29c-3p	2	24
	hsa-miR-187-3p	2	25
	hsa-miR-1	2	25
	hsa-miR-145	2	23, 25
	hsa-miR-486-5p	2	23, 25
	hsa-miR-3622a-5p	2	24, 25
	hsa-miR-378c	2	24, 25
*Bold numbers in the reference indicate that the miRNA was also detected in the data of the present miRNA expression signature.
