# Supplementary material for: RNA-Sequencing Based microRNA Expression Signature of Colorectal Cancer: The Impact of Oncogenic Targets Regulated by miR-490-3p
Source: Int J Mol Sci. 2021 Sep 13;22(18):9876. doi: 10.3390/ijms22189876 (PMC8469425; doi:10.3390/ijms22189876)
Supplement: Supplementary file 1 [file ijms-22-09876-s001.zip › Table S5.xlsx]

## Sheet: TableS1
No.	Age (years)	Sex	Location	Differentiation	T	N	M	Stage	ly	v	Recurrence
1	66	Male	Rectum	moderate	3	1a	0	IIIB	0	1	-
2	66	Male	Colon(S)	moderate	3	1a	0	IIIB	1	1	-
3	79	Male	Rectum	moderate	3	2a	0	IIIB	1	1	-
4	78	Female	Colon(S)	moderate	3	0	0	IIA	0	1	-
5	83	Female	Colon(S)	moderate	3	1a	0	IIIB	1	0	-
6	62	Female	Rectum	moderate	3	0	0	IIA	1	1	+
7	61	Female	Rectum	well	1	1a	0	IIIA	0	0	-
8	63	Female	Colon(S)	well	3	2b	1	IIIC	1	2	+
9	46	Female	Colon(S)	moderate	3	1b	0	IIIB	1	0	-
10	86	Female	Colon(S)	moderate	3	0	0	IIA	0	0	-
11	78	Male	Rectum	well	3	1b	0	IIIB	1	1	+
12	67	Male	Colon(S)	well	3	1b	0	IIIB	1	0	-
13	82	Male	Colon(S)	moderate	4a	2a	0	IIIC	1	1	+
14	63	Male	Colon(S)	moderate	3	0	0	IIA	1	1	+
15	75	Female	Colon(S)	moderate	4a	2a	1	Ⅳ	1	2	+
16	66	Male	Colon(S)	moderate	3	1b	0	IIIB	1	1	-
17	50	Female	Colon(S)	moderate	3	2	0	IIIB	1	1	-
18	63	Male	Rectum	well	2	1a	0	IIIA	1	2	-
19	76	Male	Rectum	well	3	1b	0	IIIB	1	1	+
20	76	Male	Rectum	moderate	4a	2a	1	Ⅳ	1	1	+
21	77	Female	Colon(S)	moderate	4a	0	0	IIB	1	1	+
22	68	Male	Colon(S)	well	3	0	0	IIA	1	1	-
23	73	Female	Colon(S)	moderate	4a	1b	0	IIIB	1	1	-
24	58	Male	Colon(S)	well	3	1a	0	IIIB	1	0	-
25	85	Male	Rectum	moderate	3	0	0	IIA	0	1	-
26	68	Male	Colon(S)	moderate	3	1b	0	IIIB	1	2	-
27	87	Male	Colon(S)	poor	3	1a	0	IIIB	1	0	-
ly, lymphatic invasion; M, metastasis; N, nodes; T, tumor; v, venous invasion.; colon(S), sigmoid colon.
