# Supplementary material for: RNA-Sequencing Based microRNA Expression Signature of Colorectal Cancer: The Impact of Oncogenic Targets Regulated by miR-490-3p
Source: Int J Mol Sci. 2021 Sep 13;22(18):9876. doi: 10.3390/ijms22189876 (PMC8469425; doi:10.3390/ijms22189876)
Supplement: Supplementary file 1 [file ijms-22-09876-s001.zip › Table S6.xlsx]

## Sheet: TableS2
TaqMan primers and probes	Assay ID		Company
hsa-miR-490-5p	241012		Applied Biosystems, Waltham, MA, USA
hsa-miR-490-3p	001037		Applied Biosystems, Waltham, MA, USA
hsa-miR-21-5p	000397		Applied Biosystems, Waltham, MA, USA
RNU48	001006		Applied Biosystems, Waltham, MA, USA
IRAK1	Hs00155570_m1		Applied Biosystems, Waltham, MA, USA
FUT1	Hs00355741_m1		Applied Biosystems, Waltham, MA, USA
GPRIN2	Hs00414848_m1		Applied Biosystems, Waltham, MA, USA
GUSB	Hs99999908_m1		Applied Biosystems, Waltham, MA, USA
pre-miR miRNA presursors	Assay ID	Concentration
miR-490-5p	PM12823	10 nM	Applied Biosystems, Waltham, MA, USA
miR-490-3p	PM10560	10 nM	Applied Biosystems, Waltham, MA, USA
negative control miRNA #1	AM17010	10 nM	Applied Biosystems, Waltham, MA, USA
Stealth RNAi siRNA	Assay ID	Concentration
IRAK1	HSS188538 HSS188539	10 nM	Invitrogen, Waltham, MA, USA
antibody	catalog number	dilution
Anti-IRAK1	sc-5288	WB 1:200	Santa Cruz Biotechnology, Texas, U.S.A.
		IHC 1:100
GAPDH	SAF6698	WB 1:2000	Wako, Osaka, Japan
